# Supplementary material for: Research on the Physical Properties and Internal Structure of PVP/Nb2O5 Nanocomposite Coatings
Source: Polymers (Basel). 2025 Nov 3;17(21):2939. doi: 10.3390/polym17212939 (PMC12608762; doi:10.3390/polym17212939)
Supplement: Supplementary file 1 [file polymers-17-02939-s001.zip]

Archive with 1 entries (1 files):
- polymers-3916834-supplementary.pdf
